# Supplementary material for: The Impact of Catch-Neuter-Vaccinate-Return (CNVR) on Greater Bangkok Residents’ Attitudes and Behaviours Towards Free-Roaming Dogs
Source: Animals (Basel). 2025 Apr 30;15(9):1274. doi: 10.3390/ani15091274 (PMC12071130; doi:10.3390/ani15091274)
Supplement: Supplementary file 1 [file animals-15-01274-s001.zip]

Archive with 1 entries (1 files):
- animals-3529630-supplementary.pdf
